# Supplementary material for: DNA barcode assessment and population structure of aphidophagous hoverfly Sphaerophoria scripta: Implications for conservation biological control
Source: Ecol Evol. 2020 Aug 7;10(17):9428–43. doi: 10.1002/ece3.6631 (PMC7487226; doi:10.1002/ece3.6631)
Supplement: Supplementary file 2 — Tables S1 and S2 [file ECE3-10-9428-s002.xls]

## Sheet: Supp. Table A1
DNA barcode assessemnt and population structure of aphidophagous hoverfly Sphaerophoria scripta: Implications for conservation biological control
Supp. Table A1. The uncorrected p distances between pairs of Sphaerophoria scripta haplotypes, as calculated in MEGA X 10.0.5. The comparisons of haplotypes are colored differently, with major haplogroup haplotype comparisons (H1-H26) colored in orange, minor haplogroup haplotype comparisons colored in blue, and the comparisons between major and minor haplogroup haplotypes colored in red.
	H1	H2	H3	H4	H5	H6	H7	H8	H9	H10	H11	H12	H13	H14	H15	H16	H17	H18	H19	H20	H21	H22	H23	H24	H25	H26	H27	H28	H29	H30	H31	H32
H2	0.00082713
H3	0.00082713	0.00165426
H4	0.00082713	0.00165426	0.00165426
H5	0.00082713	0.00165426	0.00165426	0.00165426
H6	0.00082713	0.00165426	0.00165426	0.00165426	0.00165426
H7	0.00082713	0.00165426	0.00165426	0.00165426	0.00165426	0.00165426
H8	0.00082713	0.00165426	0.00165426	0.00165426	0.00165426	0.00165426	0.00165426
H9	0.00082713	0.00165426	0.00165426	0.00165426	0.00165426	0.00165426	0.00165426	0.00165426
H10	0.00082713	0.00165426	0.00165426	0.00165426	0.00165426	0.00165426	0.00165426	0.00165426	0.00165426
H11	0.00082713	0.00165426	0.00165426	0.00165426	0.00165426	0.00165426	0.00165426	0.00165426	0.00165426	0.00165426
H12	0.00082713	0.00165426	0.00165426	0.00165426	0.00165426	0.00165426	0.00165426	0.00165426	0.00165426	0.00165426	0.00165426
H13	0.00082713	0.00165426	0.00165426	0.00165426	0.00165426	0.00165426	0.00165426	0.00165426	0.00165426	0.00165426	0.00165426	0.00165426
H14	0.00082713	0.00165426	0.00165426	0.00165426	0.00165426	0.00165426	0.00165426	0.00165426	0.00165426	0.00165426	0.00165426	0.00165426	0.00165426
H15	0.00082713	0.00165426	0.00165426	0.00165426	0.00165426	0.00165426	0.00165426	0.00165426	0.00165426	0.00165426	0.00165426	0.00165426	0.00165426	0.00165426
H16	0.00082713	0.00165426	0.00165426	0.00165426	0.00165426	0.00165426	0.00165426	0.00165426	0.00165426	0.00165426	0.00165426	0.00165426	0.00165426	0.00165426	0.00165426
H17	0.00165426	0.00248139	0.00248139	0.00248139	0.00248139	0.00248139	0.00248139	0.00248139	0.00248139	0.00248139	0.00248139	0.00248139	0.00248139	0.00248139	0.00248139	0.00248139
H18	0.00165426	0.00248139	0.00248139	0.00248139	0.00248139	0.00248139	0.00248139	0.00248139	0.00248139	0.00248139	0.00248139	0.00248139	0.00248139	0.00248139	0.00248139	0.00248139	0.00330852
H19	0.00165426	0.00082713	0.00248139	0.00248139	0.00248139	0.00248139	0.00248139	0.00248139	0.00248139	0.00248139	0.00248139	0.00248139	0.00248139	0.00248139	0.00248139	0.00248139	0.00330852	0.00330852
H20	0.00165426	0.00248139	0.00248139	0.00248139	0.00248139	0.00248139	0.00248139	0.00082713	0.00248139	0.00248139	0.00248139	0.00248139	0.00248139	0.00248139	0.00248139	0.00248139	0.00330852	0.00330852	0.00330852
H21	0.00165426	0.00248139	0.00082713	0.00248139	0.00248139	0.00248139	0.00248139	0.00248139	0.00248139	0.00248139	0.00248139	0.00248139	0.00248139	0.00248139	0.00248139	0.00248139	0.00330852	0.00330852	0.00330852	0.00330852
H22	0.00165426	0.00248139	0.00082713	0.00248139	0.00248139	0.00248139	0.00248139	0.00082713	0.00248139	0.00248139	0.00248139	0.00248139	0.00248139	0.00248139	0.00248139	0.00248139	0.00330852	0.00330852	0.00330852	0.00165426	0.00165426
H23	0.00165426	0.00248139	0.00082713	0.00248139	0.00082713	0.00248139	0.00248139	0.00248139	0.00248139	0.00248139	0.00248139	0.00248139	0.00248139	0.00248139	0.00248139	0.00248139	0.00330852	0.00330852	0.00330852	0.00330852	0.00165426	0.00165426
H24	0.00248139	0.00330852	0.00330852	0.00165426	0.00165426	0.00330852	0.00330852	0.00330852	0.00330852	0.00330852	0.00330852	0.00330852	0.00330852	0.00330852	0.00330852	0.00330852	0.00413565	0.00413565	0.00413565	0.00413565	0.00413565	0.00413565	0.00248139
H25	0.00248139	0.00165426	0.00330852	0.00330852	0.00330852	0.00330852	0.00330852	0.00165426	0.00330852	0.00330852	0.00330852	0.00330852	0.00330852	0.00330852	0.00330852	0.00330852	0.00413565	0.00413565	0.00248139	0.00248139	0.00413565	0.00248139	0.00413565	0.00496278
H26	0.00248139	0.00330852	0.00330852	0.00330852	0.00165426	0.00330852	0.00330852	0.00330852	0.00330852	0.00330852	0.00330852	0.00330852	0.00330852	0.00330852	0.00330852	0.00330852	0.00413565	0.00413565	0.00413565	0.00413565	0.00413565	0.00413565	0.00248139	0.00330852	0.00496278
H27	0.00496278	0.00578991	0.00413565	0.00578991	0.00413565	0.00578991	0.00578991	0.00578991	0.00578991	0.00578991	0.00578991	0.00578991	0.00578991	0.00578991	0.00578991	0.00578991	0.00661704	0.00661704	0.00661704	0.00496278	0.00496278	0.00496278	0.00330852	0.00578991	0.00744417	0.00578991
H28	0.00578991	0.00661704	0.00496278	0.00496278	0.00496278	0.00661704	0.00661704	0.00661704	0.00661704	0.00661704	0.00661704	0.00661704	0.00661704	0.00661704	0.00661704	0.00661704	0.00744417	0.00744417	0.00744417	0.00578991	0.00578991	0.00578991	0.00413565	0.00496278	0.0082713	0.00661704	0.00082713
H29	0.00578991	0.00661704	0.00496278	0.00661704	0.00496278	0.00661704	0.00661704	0.00661704	0.00661704	0.00661704	0.00661704	0.00661704	0.00661704	0.00661704	0.00661704	0.00661704	0.00744417	0.00744417	0.00744417	0.00578991	0.00578991	0.00578991	0.00413565	0.00661704	0.0082713	0.00661704	0.00082713	0.00165426
H30	0.00578991	0.00661704	0.00496278	0.00661704	0.00496278	0.00661704	0.00661704	0.00661704	0.00661704	0.00661704	0.00661704	0.00661704	0.00661704	0.00661704	0.00661704	0.00661704	0.00744417	0.00744417	0.00744417	0.00578991	0.00578991	0.00578991	0.00413565	0.00661704	0.0082713	0.00661704	0.00082713	0.00165426	0.00165426
H31	0.00578991	0.00661704	0.00496278	0.00661704	0.00496278	0.00661704	0.00661704	0.00661704	0.00661704	0.00661704	0.00661704	0.00661704	0.00661704	0.00661704	0.00661704	0.00661704	0.00744417	0.00744417	0.00744417	0.00578991	0.00578991	0.00578991	0.00413565	0.00661704	0.0082713	0.00661704	0.00082713	0.00165426	0.00165426	0.00165426
H32	0.00661704	0.00578991	0.00578991	0.00744417	0.00578991	0.00744417	0.00744417	0.00744417	0.00744417	0.00744417	0.00744417	0.00744417	0.00744417	0.00744417	0.00744417	0.00744417	0.0082713	0.0082713	0.00661704	0.00661704	0.00661704	0.00661704	0.00496278	0.00744417	0.00744417	0.00744417	0.00165426	0.00248139	0.00248139	0.00248139	0.00248139
H33	0.00744417	0.00661704	0.00661704	0.0082713	0.00661704	0.0082713	0.0082713	0.0082713	0.0082713	0.0082713	0.0082713	0.0082713	0.0082713	0.0082713	0.0082713	0.0082713	0.00909843	0.00909843	0.00744417	0.00744417	0.00744417	0.00744417	0.00578991	0.0082713	0.0082713	0.0082713	0.00248139	0.00330852	0.00330852	0.00330852	0.00330852	0.00248139

## Sheet: Supp. Table A2
DNA barcode assessemnt and population structure of aphidophagous hoverfly Sphaerophoria scripta: Implications for conservation biological control
Supp. Table A2. The uncorrected p distances between pairs of haplotypes belonging to different Sphaerophoria genus species (Online Resource 1: Supp.Table 1, Supp. Table 3), as calculated in MEGA X 10.0.5.
	h1	h2	h3	h4	h5	h7	h6	h8	h9	h10	h11	h12	h13	h14	h15	h16	h17	h18	h19	h20	h21	h22	h23	h24	h25	h26	h27	h28	h29	h30	h31	h32	h33	h34	h35	h36	h37	h38	h39	h40	h41	h42	h43	h44	h45	h46	h47	h48	h49
h2	0.002079
h3	0.002079	0.004158
h4	0.004158	0.00623701	0.00623701
h5	0.002079	0.004158	0.004158	0.00623701
h7	0.002079	0.004158	0.004158	0.00623701	0.004158
h6	0.002079	0.004158	0.004158	0.00623701	0.004158	0.004158
h8	0.002079	0.004158	0.004158	0.00623701	0.004158	0.004158	0.004158
h9	0.004158	0.00623701	0.00623701	0.00831601	0.00623701	0.00623701	0.00623701	0.002079
h10	0.002079	0.004158	0.004158	0.00623701	0.004158	0.004158	0.004158	0.004158	0.00623701
h11	0.004158	0.00623701	0.00623701	0.00831601	0.00623701	0.00623701	0.00623701	0.00623701	0.00831601	0.002079
h12	0.00623701	0.00831601	0.00831601	0.010395	0.00831601	0.00831601	0.00831601	0.00831601	0.00623701	0.004158	0.002079
h13	0.00623701	0.00831601	0.00831601	0.010395	0.00831601	0.00831601	0.00831601	0.00831601	0.010395	0.004158	0.002079	0.004158
h14	0.00623701	0.00831601	0.00831601	0.010395	0.00831601	0.00831601	0.00831601	0.00831601	0.010395	0.004158	0.002079	0.004158	0.004158
h15	0.00623701	0.00831601	0.00831601	0.010395	0.00831601	0.00831601	0.00831601	0.004158	0.00623701	0.004158	0.002079	0.004158	0.004158	0.004158
h16	0.002079	0.004158	0.004158	0.00623701	0.004158	0.004158	0.004158	0.004158	0.00623701	0.004158	0.002079	0.004158	0.004158	0.004158	0.004158
h17	0.016632	0.018711	0.018711	0.02079	0.018711	0.018711	0.018711	0.014553	0.016632	0.014553	0.012474	0.014553	0.014553	0.014553	0.010395	0.014553
h18	0.002079	0.004158	0.004158	0.00623701	0.004158	0.004158	0.004158	0.004158	0.00623701	0.004158	0.00623701	0.00831601	0.00831601	0.00831601	0.00831601	0.004158	0.014553
h19	0.004158	0.00623701	0.00623701	0.00831601	0.00623701	0.00623701	0.00623701	0.00623701	0.00831601	0.00623701	0.00831601	0.010395	0.010395	0.010395	0.010395	0.00623701	0.016632	0.002079
h20	0.004158	0.00623701	0.00623701	0.00831601	0.00623701	0.00623701	0.00623701	0.002079	0.004158	0.00623701	0.00831601	0.010395	0.010395	0.010395	0.00623701	0.00623701	0.012474	0.002079	0.004158
h21	0.004158	0.00623701	0.00623701	0.00831601	0.00623701	0.00623701	0.00623701	0.00623701	0.00831601	0.00623701	0.004158	0.00623701	0.00623701	0.00623701	0.00623701	0.002079	0.012474	0.002079	0.004158	0.004158
h22	0.00831601	0.010395	0.010395	0.012474	0.010395	0.010395	0.010395	0.010395	0.012474	0.010395	0.00831601	0.010395	0.010395	0.010395	0.010395	0.00623701	0.016632	0.00623701	0.00831601	0.00831601	0.004158
h23	0.004158	0.00623701	0.00623701	0.00831601	0.00623701	0.00623701	0.00623701	0.00623701	0.00831601	0.00623701	0.004158	0.00623701	0.00623701	0.00623701	0.00623701	0.002079	0.016632	0.00623701	0.00831601	0.00831601	0.004158	0.00831601
h24	0.004158	0.00623701	0.00623701	0.00831601	0.00623701	0.00623701	0.00623701	0.00623701	0.00831601	0.00623701	0.004158	0.00623701	0.00623701	0.00623701	0.00623701	0.002079	0.016632	0.00623701	0.00831601	0.00831601	0.004158	0.00831601	0.004158
h25	0.004158	0.00623701	0.00623701	0.00831601	0.00623701	0.00623701	0.00623701	0.00623701	0.00831601	0.00623701	0.004158	0.00623701	0.00623701	0.00623701	0.00623701	0.002079	0.012474	0.00623701	0.00831601	0.00831601	0.004158	0.00831601	0.004158	0.004158
h26	0.004158	0.00623701	0.00623701	0.00831601	0.00623701	0.00623701	0.00623701	0.00623701	0.00831601	0.00623701	0.004158	0.00623701	0.00623701	0.00623701	0.00623701	0.002079	0.016632	0.00623701	0.00831601	0.00831601	0.004158	0.00831601	0.004158	0.004158	0.004158
h27	0.00623701	0.00831601	0.00831601	0.010395	0.00831601	0.00831601	0.00831601	0.00831601	0.010395	0.00831601	0.00623701	0.00831601	0.00831601	0.00831601	0.00831601	0.004158	0.018711	0.00831601	0.010395	0.010395	0.00623701	0.00623701	0.00623701	0.00623701	0.00623701	0.00623701
h28	0.00623701	0.00831601	0.00831601	0.010395	0.00831601	0.00831601	0.00831601	0.00831601	0.010395	0.00831601	0.00623701	0.00831601	0.00831601	0.00831601	0.00831601	0.004158	0.014553	0.004158	0.00623701	0.00623701	0.002079	0.00623701	0.00623701	0.00623701	0.00623701	0.00623701	0.004158
h29	0.00831601	0.010395	0.010395	0.012474	0.010395	0.010395	0.010395	0.010395	0.012474	0.010395	0.00831601	0.010395	0.010395	0.010395	0.010395	0.00623701	0.016632	0.00623701	0.00831601	0.00831601	0.004158	0.004158	0.00831601	0.00831601	0.00831601	0.00831601	0.002079	0.002079
h30	0.00623701	0.00831601	0.00831601	0.010395	0.00831601	0.00831601	0.00831601	0.00831601	0.010395	0.00831601	0.00623701	0.00831601	0.00831601	0.00831601	0.00831601	0.004158	0.014553	0.004158	0.00623701	0.00623701	0.002079	0.002079	0.00623701	0.00623701	0.00623701	0.00623701	0.004158	0.004158	0.002079
h31	0.012474	0.014553	0.014553	0.016632	0.014553	0.014553	0.014553	0.014553	0.016632	0.014553	0.012474	0.014553	0.014553	0.014553	0.014553	0.010395	0.024948	0.014553	0.012474	0.016632	0.012474	0.016632	0.012474	0.012474	0.012474	0.012474	0.010395	0.010395	0.012474	0.014553
h32	0.004158	0.00623701	0.00623701	0.00831601	0.00623701	0.00623701	0.00623701	0.002079	0.004158	0.00623701	0.00831601	0.010395	0.010395	0.010395	0.00623701	0.00623701	0.016632	0.00623701	0.00831601	0.004158	0.00831601	0.00831601	0.00831601	0.00831601	0.00831601	0.00831601	0.00623701	0.010395	0.00831601	0.00623701	0.016632
h33	0.00623701	0.00831601	0.00831601	0.010395	0.00831601	0.00831601	0.00831601	0.004158	0.00623701	0.00831601	0.010395	0.012474	0.012474	0.012474	0.00831601	0.00831601	0.018711	0.00831601	0.010395	0.00623701	0.010395	0.00623701	0.010395	0.010395	0.010395	0.010395	0.00831601	0.012474	0.010395	0.00831601	0.018711	0.002079
h34	0.00623701	0.00831601	0.00831601	0.010395	0.00831601	0.00831601	0.00831601	0.004158	0.00623701	0.00831601	0.010395	0.012474	0.012474	0.012474	0.00831601	0.00831601	0.018711	0.00831601	0.010395	0.00623701	0.010395	0.010395	0.010395	0.010395	0.010395	0.010395	0.00831601	0.012474	0.010395	0.00831601	0.018711	0.002079	0.004158
h35	0.00831601	0.010395	0.010395	0.012474	0.010395	0.010395	0.010395	0.00623701	0.00831601	0.010395	0.00831601	0.010395	0.010395	0.010395	0.00623701	0.00623701	0.012474	0.010395	0.012474	0.00831601	0.00831601	0.012474	0.00831601	0.00831601	0.00831601	0.00831601	0.010395	0.010395	0.012474	0.010395	0.016632	0.00831601	0.010395	0.010395
h36	0.00831601	0.010395	0.010395	0.012474	0.010395	0.010395	0.010395	0.00623701	0.00831601	0.010395	0.00831601	0.010395	0.010395	0.010395	0.00623701	0.00623701	0.016632	0.010395	0.012474	0.00831601	0.00831601	0.012474	0.00831601	0.00831601	0.00831601	0.00831601	0.010395	0.010395	0.012474	0.010395	0.016632	0.00831601	0.010395	0.010395	0.00831601
h37	0.010395	0.012474	0.012474	0.014553	0.012474	0.012474	0.012474	0.00831601	0.010395	0.012474	0.010395	0.012474	0.012474	0.012474	0.00831601	0.00831601	0.018711	0.012474	0.014553	0.010395	0.010395	0.014553	0.010395	0.010395	0.010395	0.010395	0.012474	0.012474	0.014553	0.012474	0.018711	0.010395	0.012474	0.012474	0.010395	0.002079
h38	0.010395	0.012474	0.012474	0.014553	0.012474	0.012474	0.012474	0.00831601	0.010395	0.012474	0.010395	0.012474	0.012474	0.012474	0.00831601	0.00831601	0.018711	0.012474	0.014553	0.010395	0.010395	0.014553	0.010395	0.010395	0.010395	0.010395	0.012474	0.012474	0.014553	0.012474	0.018711	0.010395	0.012474	0.012474	0.010395	0.002079	0.004158
h39	0.024948	0.027027	0.027027	0.029106	0.027027	0.027027	0.027027	0.022869	0.024948	0.022869	0.02079	0.022869	0.022869	0.022869	0.018711	0.022869	0.016632	0.022869	0.024948	0.02079	0.02079	0.024948	0.024948	0.024948	0.024948	0.022869	0.027027	0.022869	0.024948	0.022869	0.033264	0.024948	0.027027	0.027027	0.02079	0.024948	0.027027	0.027027
h40	0.027027	0.029106	0.029106	0.031185	0.029106	0.029106	0.029106	0.024948	0.027027	0.024948	0.022869	0.024948	0.024948	0.024948	0.02079	0.024948	0.018711	0.024948	0.027027	0.022869	0.022869	0.027027	0.027027	0.027027	0.027027	0.024948	0.029106	0.024948	0.027027	0.024948	0.035343	0.027027	0.029106	0.029106	0.022869	0.027027	0.029106	0.029106	0.002079
h41	0.029106	0.031185	0.031185	0.033264	0.031185	0.031185	0.031185	0.027027	0.029106	0.027027	0.024948	0.027027	0.027027	0.027027	0.022869	0.027027	0.02079	0.027027	0.029106	0.024948	0.024948	0.029106	0.029106	0.029106	0.029106	0.027027	0.031185	0.027027	0.029106	0.027027	0.037422	0.029106	0.031185	0.031185	0.024948	0.029106	0.031185	0.031185	0.004158	0.002079
h42	0.024948	0.027027	0.027027	0.029106	0.024948	0.027027	0.027027	0.027027	0.029106	0.022869	0.02079	0.022869	0.022869	0.022869	0.022869	0.022869	0.014553	0.022869	0.024948	0.024948	0.02079	0.024948	0.024948	0.024948	0.02079	0.024948	0.027027	0.022869	0.024948	0.022869	0.033264	0.029106	0.031185	0.031185	0.024948	0.024948	0.027027	0.027027	0.031185	0.033264	0.035343
h43	0.045738	0.047817	0.047817	0.049896	0.047817	0.047817	0.047817	0.043659	0.045738	0.043659	0.04158	0.043659	0.043659	0.043659	0.039501	0.043659	0.033264	0.043659	0.045738	0.04158	0.04158	0.045738	0.045738	0.045738	0.04158	0.045738	0.047817	0.043659	0.045738	0.043659	0.049896	0.045738	0.047817	0.047817	0.04158	0.04158	0.043659	0.043659	0.037422	0.039501	0.04158	0.043659
h44	0.0519751	0.0540541	0.049896	0.0561331	0.049896	0.0540541	0.0519751	0.049896	0.0519751	0.049896	0.047817	0.049896	0.049896	0.049896	0.045738	0.049896	0.039501	0.049896	0.0519751	0.047817	0.047817	0.0519751	0.0519751	0.0519751	0.047817	0.0519751	0.0540541	0.049896	0.0519751	0.049896	0.0561331	0.0519751	0.0540541	0.0540541	0.047817	0.047817	0.049896	0.049896	0.043659	0.045738	0.047817	0.047817	0.010395
h45	0.0519751	0.0540541	0.049896	0.0561331	0.049896	0.0540541	0.0519751	0.049896	0.0519751	0.049896	0.047817	0.049896	0.049896	0.049896	0.045738	0.049896	0.039501	0.049896	0.0519751	0.047817	0.047817	0.0519751	0.0519751	0.0519751	0.047817	0.0519751	0.0540541	0.049896	0.0519751	0.049896	0.0561331	0.0519751	0.0540541	0.0540541	0.047817	0.047817	0.049896	0.049896	0.043659	0.045738	0.047817	0.047817	0.012474	0.002079
h46	0.0540541	0.0561331	0.0519751	0.0582121	0.0519751	0.0561331	0.0540541	0.0519751	0.0540541	0.0519751	0.049896	0.0519751	0.0519751	0.0519751	0.047817	0.0519751	0.04158	0.0519751	0.0540541	0.049896	0.049896	0.0540541	0.0540541	0.0540541	0.049896	0.0540541	0.0561331	0.0519751	0.0540541	0.0519751	0.0582121	0.0540541	0.0561331	0.0561331	0.049896	0.049896	0.0519751	0.0519751	0.045738	0.047817	0.049896	0.049896	0.012474	0.002079	0.004158
h47	0.0540541	0.0561331	0.0519751	0.0582121	0.0519751	0.0561331	0.0540541	0.0519751	0.0540541	0.0519751	0.049896	0.0519751	0.0519751	0.0519751	0.047817	0.0519751	0.04158	0.0519751	0.049896	0.049896	0.049896	0.0540541	0.0540541	0.0540541	0.049896	0.0540541	0.0561331	0.0519751	0.0540541	0.0519751	0.0540541	0.0540541	0.0561331	0.0561331	0.049896	0.049896	0.0519751	0.0519751	0.045738	0.047817	0.049896	0.049896	0.012474	0.002079	0.004158	0.004158
h48	0.0540541	0.0561331	0.0519751	0.0582121	0.0519751	0.0561331	0.0540541	0.0519751	0.0540541	0.0519751	0.049896	0.0519751	0.0519751	0.0519751	0.047817	0.0519751	0.04158	0.0519751	0.0540541	0.049896	0.049896	0.0540541	0.0540541	0.0540541	0.049896	0.0540541	0.0561331	0.0519751	0.0540541	0.0519751	0.0582121	0.0540541	0.0561331	0.0561331	0.049896	0.049896	0.0519751	0.0519751	0.045738	0.047817	0.049896	0.049896	0.012474	0.002079	0.004158	0.004158	0.004158
h49	0.0540541	0.0561331	0.0519751	0.0582121	0.0519751	0.0561331	0.0540541	0.0519751	0.0540541	0.0519751	0.049896	0.0519751	0.0519751	0.0519751	0.047817	0.0519751	0.04158	0.0519751	0.0540541	0.049896	0.049896	0.0540541	0.0540541	0.0540541	0.049896	0.0540541	0.0561331	0.0519751	0.0540541	0.0519751	0.0582121	0.0540541	0.0561331	0.0561331	0.049896	0.049896	0.0519751	0.0519751	0.045738	0.047817	0.049896	0.049896	0.012474	0.002079	0.004158	0.004158	0.004158	0.004158
h50	0.0540541	0.0561331	0.0519751	0.0582121	0.0519751	0.0561331	0.0540541	0.0519751	0.0540541	0.0519751	0.049896	0.0519751	0.047817	0.0519751	0.047817	0.0519751	0.04158	0.0519751	0.0540541	0.049896	0.049896	0.0540541	0.0540541	0.0540541	0.049896	0.0540541	0.0561331	0.0519751	0.0540541	0.0519751	0.0582121	0.0540541	0.0561331	0.0561331	0.049896	0.049896	0.0519751	0.0519751	0.045738	0.047817	0.049896	0.049896	0.012474	0.002079	0.004158	0.004158	0.004158	0.004158	0.004158
h51	0.0519751	0.0540541	0.049896	0.0561331	0.049896	0.0540541	0.0519751	0.049896	0.0519751	0.049896	0.047817	0.049896	0.049896	0.049896	0.045738	0.049896	0.039501	0.049896	0.0519751	0.047817	0.047817	0.0519751	0.0519751	0.0519751	0.047817	0.0519751	0.0540541	0.049896	0.0519751	0.049896	0.0561331	0.0519751	0.0540541	0.0540541	0.047817	0.047817	0.049896	0.049896	0.043659	0.045738	0.047817	0.047817	0.012474	0.002079	0.004158	0.004158	0.004158	0.004158	0.004158
[truncated: 1 more columns]
